# Supplementary material for: Sociogenetic Organization of the Red Honey Ant (Melophorus bagoti)
Source: Insects. 2020 Nov 4;11(11):755. doi: 10.3390/insects11110755 (PMC7693516; doi:10.3390/insects11110755)
Supplement: Supplementary file 1 [file insects-11-00755-s001.zip]

Archive with 3 entries (2 files):
- insects-974356-supplementary materials-1103/
- insects-974356-supplementary materials-1103/insects-974356-TableS1 and TableS2.pdf
- insects-974356-supplementary materials-1103/insects-974356_TableS3.txt
