# Supplementary material for: Sociogenetic Organization of the Red Honey Ant (Melophorus bagoti)
Source: Insects. 2020 Nov 4;11(11):755. doi: 10.3390/insects11110755 (PMC7693516; doi:10.3390/insects11110755)
Supplement: Supplementary file 1 [file insects-11-00755-s001.zip › insects-974356-supplementary materials-1103/insects-974356_TableS3.txt]

###########################################
# Microsatellite genotypes in genepop format
###########################################
# Identifiers follow the following pattern : [population code][nest number][individual type][individual number]
# [population code]	C = 'CAT' and S = 'SPR'
# [nest number]		nest number
# [individual type]	W'= field worker, 'Maj'= field major worker , 'min' = field minor worker, 'E' = lab egg, 'Q' = Queen genotyped, 'M' = Queen mate genotyped, 'Qinf' = Queen inferred from workers genotype, 'Minf' = Queen mate inferred from workers genotype, 'FM' = field male, 'G' = virgin female reproductive
# [individual number]	individual number
#
###########################################
Melophorus_Genepop
Mb06
Mb07
Mb08
Mb11
Mb13
Mb15
Mb19
Mb21
Mb24
Mb28
Mb30
Mb32
pop
C1W01	,	156160	155157	155199	155155	158172	171175	190194	249297	198200	212222	260296	220226
C1W02	,	156160	155157	185199	155155	160172	171171	190194	249297	198200	212222	260296	220245
C1W03	,	156156	155157	155155	155159	158158	171171	192198	249297	198000	201222	278292	226245
C1W04	,	138164	155161	155206	155155	158160	167175	167190	000000	202210	199222	000000	000000
C1W05	,	156156	155157	155185	155159	000000	000000	190192	000000	000000	201222	000000	000000
C1W06	,	156156	155161	155185	155159	158158	171175	192198	286297	198000	197201	278292	226245
C1W07	,	156156	155161	155155	155159	158160	171175	190192	286297	202000	201222	278292	226245
C1W08	,	160164	155157	185199	155155	158172	171171	194198	249297	198200	212222	278296	220226
C1W09	,	156160	155161	155199	155155	158172	171171	194198	249297	200202	197212	260296	220226
C1W10	,	138164	155157	185206	155155	158158	167171	167190	249291	202210	199222	251278	226255
C1W11	,	156160	155157	155199	155155	160172	171171	190194	249297	198200	197212	278296	220226
C1W12	,	138156	155161	185206	155155	158160	167175	167198	286291	198210	197199	251260	245255
C1W13	,	138156	155161	185206	155155	158158	167175	167198	249291	198210	199222	251278	226255
C1W14	,	156156	155157	155155	155159	158158	171175	190192	249297	202000	197201	260292	245245
C1W15	,	138164	155161	185206	155155	158160	167175	167198	249291	202210	199222	251260	245255
C1Qinf01	,	156164	157161	155185	155155	158160	171175	190198	249286	198202	197222	260278	226245
C1Minf01	,	160000	155000	199000	155000	172000	171000	194000	297000	200000	212000	296000	220000
C1Minf02	,	156000	155000	155000	159000	158000	171000	192000	297000	000000	201000	292000	245000
C1Minf03	,	138000	155000	206000	155000	158000	167000	167000	291000	210000	199000	251000	255000
pop
C2W01	,	160172	155157	201214	155159	158164	171171	167167	241249	204208	210224	000000	226249
C2W02	,	156172	155157	201208	159159	158164	171171	167167	241245	204214	199224	304000	226249
C2W03	,	160172	157200	201214	159159	158164	171171	167186	241245	204214	210224	276000	226241
C2W04	,	156156	155161	155208	155159	158162	167171	186194	245249	214221	197210	276304	241255
C2W05	,	156172	155157	201208	159159	158162	171171	167186	241245	204208	199224	276000	226241
C2W06	,	156156	161200	155214	159159	158164	171171	186194	245249	208221	197199	276304	241255
C2W07	,	154156	167200	214216	159161	160164	167167	167194	241245	202208	199210	243304	249271
C2W08	,	160172	155157	201208	155159	158162	171171	167167	241249	204208	199224	304000	226249
C2W09	,	156160	161200	155214	159159	158164	167171	167194	249249	208221	197199	276304	241255
C2W10	,	160172	157200	201214	155159	158164	167171	167186	241249	204208	199224	276000	226241
C2W11	,	156156	161200	155214	159159	158162	167171	186194	249249	214221	197210	276304	241255
C2W12	,	160172	157200	201208	159159	158162	167171	167186	241245	204214	199224	276000	226241
C2W13	,	156156	161200	155208	155159	158162	167171	167194	249249	214221	197199	304304	241255
C2W14	,	160172	155157	201208	159159	158164	000000	000000	241245	204208	000000	302000	000000
C2W15	,	156156	161200	155208	159159	158162	167171	167194	245249	208221	197199	304304	249255
C2Q01	,	156160	155200	208214	155159	162164	167171	167186	245249	208214	199210	276304	241249
C2M01	,	172000	157000	201000	159000	158000	171000	167000	241000	204000	224000	000000	226000
C2M02	,	156000	161000	155000	159000	158000	171000	194000	249000	221000	197000	304000	255000
C2M03	,	154000	167000	216000	161000	160000	167000	194000	241000	202000	000000	243000	271000
C2Maj01	,	156172	157200	201214	155159	158162	167171	167186	241245	204214	210224	276000	226241
C2Maj02	,	160172	157200	201214	159159	158164	171171	167186	241249	204208	210224	276000	226241
C2Maj03	,	156172	157200	201214	155159	158162	171171	167186	241245	204214	199224	276000	226241
C2Maj04	,	156156	161200	155214	155159	158162	171171	167194	245249	208221	197210	304304	241255
C2Maj05	,	156172	157200	201214	155159	158164	171171	167186	241245	204214	210224	276000	226241
C2Maj06	,	154160	155167	208216	155161	160164	167171	186194	241245	202208	199199	243304	249271
C2Maj07	,	156172	157200	201208	155159	158162	167171	167167	241245	204208	199224	276000	226241
C2Maj08	,	160172	157200	201214	155159	158164	171171	167167	241245	204214	210224	276000	226241
C2Maj09	,	156172	155157	201214	159159	158164	167171	167167	241245	204208	199224	276000	226241
C2Maj10	,	154156	167200	208216	155161	160162	167171	167194	241249	202208	199210	243276	249271
C2Maj11	,	160172	157200	201214	159159	158164	171171	167167	241249	204214	210224	276000	226241
C2Maj12	,	156160	155161	155214	155159	158162	171171	186194	245249	208221	197199	300304	241255
C2Maj13	,	156172	155157	201214	159159	158162	171171	167167	241249	204214	210224	276000	226241
C2Maj14	,	156172	157200	201208	155159	158164	171171	167186	241245	204208	210224	304000	226249
C2Maj15	,	156172	155157	201214	159159	158162	171171	167167	241245	204214	210224	304000	226249
C2Maj16	,	160172	157200	201214	159159	158164	167171	167186	241249	204208	199224	276000	226249
C2Maj17	,	160172	157200	201208	155159	158162	171171	167186	241245	204214	210224	276000	226249
C2Maj18	,	156172	155157	201208	159159	158164	171171	167186	241249	204214	199224	276000	226241
C2min01	,	160172	155157	201208	155159	158162	171171	167167	241245	204208	210224	304000	226241
C2min02	,	156160	161200	155208	159159	158164	171171	167194	245249	214221	197210	304304	241255
C2min03	,	156156	155161	155214	159159	158162	167171	167194	249249	214221	197199	304304	249255
C2min04	,	156172	155157	201214	159159	158164	171171	167167	241245	204208	199224	304000	226241
C2min05	,	156156	161200	155214	159159	158162	167171	186194	249249	208221	197199	276304	249255
C2min06	,	156160	161200	155214	155159	158164	167171	167194	249249	208221	197210	276304	241255
C2min07	,	154160	155167	208216	159161	160162	167167	167194	241249	202214	199199	243304	249271
C2min08	,	156172	157200	201214	155159	158162	167171	167186	241249	204214	210224	304000	226249
C2min09	,	156172	155157	201208	155159	158164	171171	167186	241245	204214	210224	304000	226241
C2min10	,	160172	155157	201214	159159	158162	171171	167186	241245	204214	210224	304000	226249
C2min11	,	160172	157200	201214	155159	158164	171171	167167	241245	204214	199224	276000	226241
C2min12	,	160172	155157	201214	155159	158164	171171	167167	241249	204214	210224	304000	226249
C2min13	,	160172	155157	201208	155159	158164	171171	167186	241249	204208	210224	276000	226241
C2min14	,	156172	157200	201214	159159	158162	167171	167167	241249	204214	210224	276000	226241
C2min15	,	156172	155157	201208	155159	158162	171171	167167	241245	204208	199224	276000	226241
C2min16	,	154156	155167	214216	155161	160164	167171	186194	241249	202208	199210	243304	241271
C2min17	,	154160	167200	214216	159161	160164	167171	167194	241245	202214	199199	243276	241271
C2min18	,	156172	155157	201214	155159	158162	171171	167167	241245	202214	199224	304000	226241
C2min19	,	154160	167200	214216	159161	160164	167167	167194	241249	202208	199199	243276	241271
C2min20	,	156172	155157	201214	155159	158164	171171	167186	241249	204208	199224	276000	226241
pop
C3W01	,	160160	165200	208212	155159	158190	167171	194212	259316	198200	199201	239296	245257
C3W02	,	160197	165200	208212	155159	158164	167171	194212	245316	200214	199201	239296	245257
C3W03	,	160197	157165	208212	155159	158190	167171	194212	259316	198200	199201	239296	245257
C3W04	,	152160	149200	208218	155155	158190	167171	196198	259272	198204	222240	239282	251257
C3W05	,	152197	149200	208218	155155	158190	167171	198212	245272	198204	199222	239282	251257
C3W06	,	160160	157165	208212	155159	158164	171171	194212	245316	200214	199201	239296	245257
C3W07	,	152197	149157	208218	155155	158164	171175	169196	245272	198200	199222	260304	249259
C3W08	,	156197	169200	208220	155155	188190	171173	202212	241259	198221	201240	239308	234249
C3W09	,	160160	157165	208212	155159	158190	167171	194212	259316	200214	201240	239296	245257
C3W10	,	160160	157165	208212	155159	158190	167171	194212	259316	200214	199201	296304	245249
C3W11	,	152160	149157	208218	155155	158190	171171	196198	245272	198204	222240	239282	249251
C3W12	,	152197	149200	208218	155155	158190	171175	169212	259272	198200	199222	260304	249259
C3W13	,	156160	169200	208220	155155	164188	171173	202212	241245	214221	199201	239308	234257
C3W14	,	160197	157165	208212	155159	158164	167171	194212	259316	200214	201240	296304	245249
C3W15	,	152197	149157	208218	155155	158164	167171	196198	245272	204214	199222	239282	251257
C3Q01	,	160197	157200	208208	155155	164190	167171	196212	245259	198214	199240	239304	249257
C3M01	,	160000	165000	212000	159000	158000	171000	194000	316000	200000	201000	296000	245000
C3M02	,	152000	149000	218000	155000	158000	171000	198000	272000	204000	222000	282000	251000
C3M03	,	152000	149000	218000	155000	158000	175000	169000	272000	200000	222000	260000	259000
C3M04	,	156000	169000	220000	155000	188000	173000	202000	241000	221000	201000	308000	234000
C3FM01	,	152000	200000	208000	155000	158000	167000	212000	259000	204000	199000	239000	251000
C3FM02	,	160000	200000	208000	155000	190000	171000	198000	272000	214000	222000	239000	257000
C3FM03	,	160000	149000	218000	155000	158000	167000	196000	259000	204000	199000	239000	251000
C3FM04	,	197000	200000	208000	155000	190000	167000	196000	259000	214000	199000	304000	249000
C3FM05	,	156000	157000	220000	155000	190000	000000	000000	245000	221000	000000	304000	000000
C3FM06	,	152000	149000	208000	155000	158000	175000	196000	245000	198000	240000	260000	259000
C3FM07	,	160000	149000	218000	155000	158000	171000	198000	259000	214000	222000	239000	257000
C3FM08	,	000000	149000	208000	155000	190000	171000	196000	245000	198000	222000	239000	249000
C3FM09	,	152000	149000	218000	155000	190000	171000	000000	259000	204000	199000	239000	257000
C3FM10	,	152000	149000	208000	155000	158000	000000	212000	259000	214000	222000	282000	000000
C3FM11	,	152000	200000	218000	155000	158000	167000	169000	000000	214000	222000	239000	257000
C3FM12	,	160000	157000	208000	155000	190000	171000	212000	245000	198000	240000	239000	249000
C3FM13	,	197000	157000	208000	155000	190000	167000	000000	245000	198000	199000	304000	000000
C3FM14	,	152000	200000	208000	155000	158000	167000	198000	259000	214000	199000	239000	000000
C3FM15	,	000000	157000	218000	155000	158000	171000	000000	245000	198000	199000	260000	249000
C3FM16	,	160000	200000	208000	155000	164000	167000	212000	259000	198000	199000	304000	249000
C3FM17	,	160000	200000	208000	155000	164000	171000	212000	245000	214000	199000	239000	257000
C3FM18	,	197000	200000	208000	155000	190000	171000	196000	245000	198000	199000	239000	257000
C3E01	,	152000	157000	208000	155000	158000	167000	169000	272000	214000	240000	260000	249000
C3E02	,	152000	157000	218000	155000	158000	167000	196000	272000	214000	240000	260000	259000
C3E03	,	152000	149000	208000	155000	190000	167000	196000	259000	214000	222000	260000	259000
C3E04	,	152000	200000	208000	155000	190000	171000	169000	000000	200000	199000	260000	249000
C3E05	,	152000	149000	218000	155000	190000	167000	196000	272000	214000	222000	304000	249000
C3E06	,	197000	149000	208000	155000	190000	167000	169000	259000	214000	222000	304000	249000
C3E07	,	197000	157000	208000	155000	158000	171000	198000	272000	204000	222000	282000	000000
C3E08	,	152000	149000	208000	155000	190000	167000	196000	272000	214000	240000	260000	249000
C3E09	,	152000	157000	208000	155000	158000	167000	198000	000000	204000	240000	282000	251000
C3E12	,	152000	000000	218000	155000	164000	000000	196000	272000	214000	199000	000000	000000
C3E13	,	160000	149000	208000	155000	164000	167000	196000	259000	200000	199000	260000	259000
C3E14	,	000000	149000	208000	000000	000000	175000	196000	000000	000000	240000	000000	000000
C3E15	,	000000	157000	208000	000000	000000	175000	000000	000000	000000	222000	000000	000000
C3E16	,	197000	149000	208000	155000	158000	175000	196000	272000	200000	222000	304000	259000
C3E17	,	152000	157000	218000	155000	158000	167000	169000	272000	200000	240000	260000	259000
C3E18	,	152000	149000	218000	155000	190000	167000	169000	272000	214000	240000	304000	249000
C3E19	,	152000	149000	218000	155000	158000	167000	196000	272000	214000	240000	304000	249000
C3E20	,	152000	149000	218000	155000	190000	167000	169000	259000	200000	240000	304000	259000
C3E21	,	152000	157000	218000	155000	158000	175000	196000	259000	200000	222000	260000	259000
C3Maj01	,	152197	149157	208218	155155	158190	171175	169196	245272	198200	199222	239260	257259
C3Maj02	,	160160	157165	208212	155159	158164	167171	194212	259316	198200	201240	296304	245257
C3Maj03	,	152160	149200	208218	155155	158164	171175	169196	259272	198200	199222	239260	257259
C3Maj04	,	156160	157169	208220	155155	164188	167173	196202	241245	214221	201240	239308	234257
C3Maj05	,	152160	149200	208218	155155	158190	167171	196198	245272	198204	222240	239282	251257
C3Maj06	,	152197	149200	208218	155155	158190	167175	169212	259272	200214	199222	239260	257259
C3Maj07	,	152197	149200	208218	155155	158190	171175	169212	259272	198200	222240	239260	249259
C3Maj08	,	152160	149200	208218	155155	158164	167171	198212	259272	204214	199222	239282	251257
C3Maj09	,	152197	149200	208218	155155	158164	167175	169212	259272	198200	199222	239260	257259
C3Maj10	,	152197	149157	208218	155155	158190	167171	198212	245272	204214	199222	239282	249251
C3Maj11	,	152160	149157	208218	155155	158164	171171	196198	259272	198204	199222	239282	251257
C3Maj12	,	152160	149200	208218	155155	158188	167175	169212	245272	200214	199222	239260	249259
C3Maj13	,	152197	149200	208218	155155	158164	167171	198212	259272	198204	199222	282304	251257
C3Maj14	,	152160	149157	208218	155155	158190	167171	198212	259272	204214	222240	239282	251257
C3Maj15	,	156197	169200	208220	155155	164188	167173	196202	241245	214221	199201	239308	234257
C3Maj16	,	156197	157169	208220	155155	164188	171173	202212	241259	214221	199201	239308	234257
C3Maj17	,	152160	149157	208218	155155	158190	167175	169212	259272	200214	199222	260302	249259
C3Maj18	,	152160	149157	208218	155155	158188	167175	169196	259272	198200	199222	239260	249259
C3Maj19	,	156160	169200	208220	155155	164188	167173	202212	241259	198221	199201	239308	234249
C3Maj20	,	156197	157169	208220	155155	188190	167173	196202	241245	214221	199201	304308	234249
C3Maj21	,	152197	149157	208218	155155	158190	171171	196198	245272	204214	199222	282302	249251
C3Maj22	,	156197	169200	208220	155155	164188	167173	196202	241259	214221	199201	239308	234257
C3Maj23	,	152197	149200	208218	155155	158190	171171	198212	259272	204214	222240	282304	249251
C3Maj24	,	152160	149200	208218	155155	158164	167175	169196	259272	198200	199222	260304	249259
C3Maj25	,	152197	149200	208218	155155	158190	171175	169196	259272	200214	222240	260304	249259
C3Maj26	,	152160	149157	208218	155155	158164	167175	169196	245272	200214	222240	239260	249259
C3Maj27	,	152160	149200	208218	155155	158164	171175	169212	245272	200214	199222	260304	257259
C3Maj28	,	152197	149157	208218	155155	158164	171175	169196	245272	198200	222240	239260	257259
C3Maj29	,	152197	149157	208218	155155	158164	167175	169196	259272	200214	199222	239260	257259
C3Maj30	,	152197	149200	208218	155155	158190	167175	169196	259272	198200	222240	260304	249259
C3min01	,	156160	157169	208220	155155	188190	171173	196202	241259	198221	199201	239308	234249
C3min02	,	160197	157165	208212	155159	158190	167171	194212	245316	198200	201240	239296	245257
C3min03	,	152197	149200	208218	155155	158190	167175	169212	245272	200214	222240	239260	257259
C3min04	,	156197	169200	208220	155155	164188	171173	202212	241259	198221	199201	302308	234249
C3min05	,	152197	149157	208218	155155	158190	167171	198212	259272	198204	199222	282302	249251
C3min06	,	160197	157165	208212	155159	158190	171171	194212	259316	200214	199201	296304	245257
C3min07	,	152197	149157	208218	155155	158164	171175	169212	245272	200214	222240	239260	257259
C3min08	,	152160	149157	208218	155155	158190	167171	198212	259272	198204	199222	282304	249251
C3min09	,	152160	149157	208218	155155	158190	167171	198212	259272	198204	199222	282304	249251
C3min10	,	152197	149157	208218	155155	158190	171175	169212	245272	200214	222240	260304	249259
C3min11	,	156160	169200	208220	155155	188190	167173	202212	241259	214221	199201	304308	234249
C3min12	,	152160	149200	208218	155155	158190	171175	169212	245272	200214	222240	239260	257259
C3min13	,	152160	149157	208218	155155	158164	171175	169196	259272	198200	199222	260304	257259
C3min14	,	160160	165200	208212	155159	158164	167171	194212	259316	200214	201240	239296	245257
C3min15	,	152197	149157	208218	155155	158190	167171	196198	245272	204214	222240	239282	249251
C3min16	,	152160	149200	208218	155155	158164	171175	169212	245272	198200	199222	239260	257259
C3min17	,	152160	149157	208218	155155	158190	171175	169212	259272	198200	222240	260304	249259
C3min18	,	152197	149200	208218	155155	158190	167175	169212	259272	200214	199222	260304	249259
C3min19	,	152197	149157	208218	155155	158190	171175	169196	259272	198200	199222	239260	249259
C3min20	,	152160	149200	208218	155155	158190	167175	169196	245272	200214	199222	239260	257259
C3min21	,	152197	149157	208218	155155	158164	167171	198212	259272	198204	199222	239282	251257
C3min22	,	152160	149200	208218	155155	158190	167175	169212	259272	198200	222240	260304	249259
C3min23	,	152160	149200	208218	155155	158190	171175	169196	245272	198200	199222	239260	257259
C3min24	,	152160	149200	208218	155155	158190	171175	169196	245272	200214	199222	239260	257259
C3min25	,	152160	149200	208218	155155	158164	167175	169196	259272	198200	222240	260304	257259
C3min26	,	152160	149157	208218	155155	158164	167171	198212	245272	198204	199222	282304	249251
C3min27	,	160160	165200	208212	155159	158164	167171	194196	259316	200214	199201	239296	245257
C3min28	,	160197	157165	208212	155159	000000	171171	194196	259316	000000	199201	000000	245249
C3min29	,	152160	149157	208218	155155	158164	171171	198212	259272	000000	199222	000000	249251
pop
C4W01	,	152154	177208	155238	155159	158162	171173	169190	241249	202212	220236	243245	232234
C4W02	,	152154	177208	155238	159159	158182	167171	169190	241249	202202	220236	243245	232232
C4W03	,	152154	159208	155238	159159	158182	167171	169194	241253	202212	236242	243245	232232
C4W04	,	152154	159208	155238	155159	158162	167171	169190	241253	202202	236242	245268	232234
C4W05	,	154160	159161	224238	155161	162162	167167	190194	241249	202212	197242	268284	232275
C4W06	,	152154	161177	224238	159161	162182	167167	194194	241253	212212	197242	243284	234275
C4W07	,	152154	177208	155238	155159	158182	167171	169194	241249	202212	236242	245268	232234
C4W08	,	154160	177208	155238	159159	158182	171173	169190	241253	202202	220236	245268	232232
C4W09	,	152154	159161	224238	159161	162182	167167	190194	241249	212212	197220	243284	232275
C4W10	,	152154	177208	155238	159159	158182	167171	169194	241253	202212	220236	243245	232234
C4W11	,	154160	177208	155238	155159	158162	171173	169194	241253	202212	220236	243245	232232
C4W12	,	154160	159208	155238	155159	158182	167171	169190	241253	202212	236242	245268	232232
C4W13	,	152154	159208	155238	155159	158182	167171	169190	241249	202202	236242	245268	232234
C4W14	,	152154	177208	155238	159159	158162	167171	169194	241253	202212	220236	245268	232232
C4W15	,	152154	159208	155238	159159	158182	167171	169190	241249	202202	236242	245268	232234
C4G01	,	154160	177208	155238	159159	158162	167171	169190	241253	202202	236242	243245	232234
C4G02	,	154160	159208	155238	159159	158162	171173	169190	241249	202202	220236	245268	232232
C4G03	,	154160	159161	224238	155161	162182	167173	190194	241249	212212	197220	268284	232275
C4G04	,	154160	159208	155238	159159	158162	167171	169194	241249	202212	220236	243245	232234
C4G05	,	152154	177208	155238	159159	158182	167171	169194	241253	202202	236242	245268	232232
C4G06	,	152154	159208	155238	155159	158162	171173	169190	241253	202202	236242	245268	232234
C4G07	,	152154	159161	224238	155161	162162	167167	194194	241249	202212	197242	268284	234275
C4G08	,	154160	159208	155238	155159	158182	171173	169190	241253	202212	220236	245268	232232
C4G09	,	154160	159208	155238	159159	158182	171173	169194	241253	202212	236242	243245	232234
C4G10	,	154160	159208	155238	155159	158162	167171	169190	241249	202202	220236	243245	232232
C4Q01	,	154160	177208	155238	159159	158182	171173	169194	241249	202212	236242	245268	232232
C4Maj01	,	154160	177208	155238	155159	158162	171173	169194	241253	202212	220236	245268	232232
C4Maj02	,	152154	161177	224238	159161	162182	167173	194194	241249	212212	197220	243284	232275
C4Maj03	,	154160	159161	224238	155161	162162	167173	194194	241253	212212	197242	243284	232275
C4Maj04	,	152154	161177	224238	159161	162182	167167	194194	241253	212212	197242	268284	232275
C4Maj05	,	154160	159161	224238	159161	162162	167167	190194	241249	212212	197242	268284	232275
C4Maj06	,	154160	159161	224238	155161	162182	167173	190194	241249	202212	197242	268284	234275
C4Maj07	,	154160	161177	224238	159161	162162	167173	190194	241249	202212	197242	268284	234275
C4Maj08	,	152154	161177	224238	155161	162162	167167	194194	241249	202212	197242	268284	234275
C4Maj09	,	152154	159161	224238	159161	162162	167167	190194	241253	212212	197220	243284	232275
C4Maj10	,	154160	159161	224238	159161	162182	167167	190194	241249	212212	197220	268284	232275
C4Maj11	,	000000	000000	000000	000000	000000	167173	000000	000000	000000	197220	000000	234275
C4Maj12	,	154160	159161	224238	000000	000000	167000	000000	241249	000000	197000	000000	000000
C4Maj13	,	154160	159161	224238	000000	000000	167173	194194	241249	000000	197242	000000	234275
C4Maj14	,	154160	161177	224238	155161	162162	167173	000000	241249	212212	000000	243284	000000
C4Maj15	,	152154	159161	224238	155161	162162	167173	000000	241249	202212	197197	000000	000000
C4Maj16	,	154160	161177	224238	159159	162162	167173	000000	241249	212212	197197	000000	000000
C4Maj17	,	152154	159161	224238	159161	162180	167173	194194	241249	212212	197242	000000	234234
C4Maj18	,	154160	161177	224238	155161	162162	167173	000000	241253	202212	000000	000000	000000
C4Maj19	,	154160	161177	224238	155161	162162	167173	190194	241249	212212	197220	243284	232275
C4Maj20	,	152154	159161	224238	159161	162162	167173	190194	241253	202212	197220	268284	234275
C4Maj21	,	152154	159161	224238	159161	162182	167173	190194	241253	202212	197220	268284	234275
C4Maj22	,	152154	159161	224238	155161	162162	167173	194194	241253	212212	197220	243284	234275
C4Maj23	,	152154	159161	224238	159161	162162	167173	190194	241249	202212	197242	243284	232275
C4Maj24	,	152154	159161	224238	155161	162162	167173	194194	241253	202212	197242	243284	232275
C4Maj25	,	154160	159161	224238	155161	162162	167167	194194	241253	202212	197242	243284	232275
C4Maj26	,	152154	177208	155238	155159	158182	171173	169194	241249	202202	220236	245268	232232
C4Maj27	,	152154	161177	224238	159161	162182	167173	190194	241253	202212	197220	243284	234275
C4Maj28	,	154160	161177	224238	159161	162162	167167	194194	241249	212212	197242	268000	232275
C4Maj29	,	154160	161177	224238	155161	162182	167167	194194	241249	202212	197220	268284	234275
C4Maj30	,	154160	161177	224238	159161	162182	167167	190194	241253	212212	197242	268284	234275
C4min01	,	152154	159161	224238	155161	162182	167167	190194	241253	202212	197242	268284	234275
C4min02	,	152154	177208	155238	155159	158182	167171	169190	241249	202202	220236	243245	232232
C4min03	,	152154	159161	224238	159161	162162	167173	190194	241253	212212	197220	268284	234275
C4min04	,	154160	159208	155238	159159	158182	171173	169194	241253	202212	220236	245268	232234
C4min05	,	154160	161177	224238	159161	162182	167173	194194	241253	202212	197242	268284	234275
C4min06	,	152154	159161	224238	159161	162182	167173	194194	241253	212212	197242	243284	232275
C4min07	,	152154	159161	224238	159161	162162	167173	190194	241253	202212	197242	243284	232275
C4min08	,	152154	177208	155238	159159	158162	167171	169190	241253	202212	220236	245268	232232
C4min09	,	154160	159161	224238	159161	162162	167173	194194	241249	202212	197242	243284	232275
C4min10	,	152154	161177	224238	159161	162162	167173	194194	241253	212212	197242	243284	232275
C4min11	,	154160	161177	224238	155161	162182	167173	190194	241253	212212	197220	000000	234275
C4min12	,	152154	161177	224238	159161	162182	167167	190194	241249	202212	197242	268284	232275
C4min13	,	152154	159161	224238	159161	162162	167173	190194	241249	202212	197242	243284	234275
C4min14	,	152154	159161	224238	155161	162162	167173	190194	241249	212212	197242	268284	234275
C4min15	,	154160	159208	155238	155159	158162	167171	169190	241253	202212	236242	245268	232234
C4min16	,	154160	159208	155238	159159	158162	171173	169190	241253	202212	220236	243245	232232
C4min17	,	152154	161177	224238	155161	162182	167167	194194	241249	212212	197242	243284	232275
C4min18	,	154160	159161	224238	159161	162182	167167	190194	241249	202212	197242	268284	234275
C4min19	,	000000	000000	000000	159161	162162	167173	194194	000000	202212	197220	243284	232275
C4min20	,	000000	000000	000000	155161	162162	167167	194194	000000	202212	197242	268284	232275
pop
C5W01	,	154160	155179	203234	155159	164172	167175	192196	245249	198202	197201	243296	267281
C5W02	,	154160	167179	195234	155159	164172	167175	192196	245295	198212	201216	243296	267279
C5W03	,	154160	155179	195234	155159	158172	167175	192196	245249	198202	197201	243296	267281
C5W04	,	158160	155161	195214	155159	164168	167175	190196	249278	202210	197224	243270	232279
C5W05	,	158160	161167	203214	155159	158168	167175	190196	278291	202210	216224	243270	232281
C5W06	,	154158	161167	195214	155159	158168	167175	190196	278295	202210	197224	270288	232281
C5W07	,	158160	161167	195214	155159	158168	167175	190196	278291	210212	216224	270288	232281
C5W08	,	158160	161167	203214	155159	164168	167175	190196	000000	210212	216224	270288	232279
C5W09	,	154160	167179	203234	155159	164172	167175	192196	245249	198212	201216	288296	267279
C5W10	,	154154	155179	203234	155159	158172	167175	192196	245295	198212	197201	243296	267279
C5W11	,	158160	161167	203214	155159	158168	167175	190196	249278	210212	216224	270288	232279
C5W12	,	158160	161167	195214	155159	164168	167175	190196	278295	202210	216224	243270	232279
C5W13	,	154158	155161	203214	155159	158168	167175	190196	278295	202210	197224	243270	232281
C5W14	,	154154	155179	195234	155159	158172	167175	192196	245295	198212	197201	243296	267279
C5W15	,	154160	155179	203234	155159	158172	167175	192196	245249	198202	201216	243296	267279
C5Qinf01	,	154160	155167	195203	000000	158164	000000	196196	249295	202212	197216	243288	279281
C5Minf01	,	154000	179000	234000	000000	172000	000000	190000	245000	198000	201000	296000	267000
C5Minf02	,	158000	161000	214000	000000	168000	000000	192000	278000	210000	224000	270000	232000
pop
C6W01	,	156156	161185	197220	155163	160160	167171	198212	249249	208217	234248	241278	255265
C6W02	,	156156	161185	155220	155159	160188	167167	198212	245249	217223	197248	241278	234265
C6W03	,	156156	161185	197220	155163	160188	167167	198212	245249	208217	234248	241278	234265
C6W04	,	156166	161161	197220	155159	160160	167171	198212	245249	217223	197248	241276	255265
C6W05	,	156156	161185	155220	155163	160160	167171	198212	245249	217223	234248	241278	234265
C6W06	,	166166	161185	155208	155159	158188	167167	167192	249253	204223	197197	276280	234255
C6W07	,	156166	161185	197220	155163	160188	167171	198212	245249	208217	234248	241276	234265
C6W08	,	156166	161161	155220	155159	160160	167167	198212	245249	217223	234248	241278	234265
C6W09	,	156156	155161	155234	163163	160166	171171	167196	249297	202208	205234	276302	255265
C6W10	,	166166	161161	197208	155163	158160	167167	192212	245253	204223	197197	276280	234255
C6W11	,	166166	161161	197208	155163	158188	167167	192212	249253	204208	197234	276280	234255
C6W12	,	156166	155161	197234	163163	160166	167171	167196	249297	202223	197205	278302	255265
C6W13	,	156166	161161	155220	155163	160160	167167	198212	249249	208217	197248	241278	234265
C6W14	,	156156	155185	155234	159163	160166	171171	196212	249297	202208	197205	278302	234265
C6W15	,	156166	161185	197220	155163	160160	167167	167198	249249	208217	234248	241278	234265
C6Qinf01	,	156166	161185	155197	159163	160188	167171	167212	245249	208223	197234	276278	234255
C6Minf01	,	156000	161000	220000	155000	160000	167000	198000	249000	217000	248000	241000	265000
C6Minf02	,	166000	161000	208000	155000	158000	167000	192000	253000	204000	197000	280000	234000
C6Minf03	,	156000	155000	234000	163000	166000	171000	196000	297000	202000	205000	302000	265000
C6FM01	,	156000	161000	197000	159000	160000	167000	212000	245000	208000	197000	276000	255000
C6FM02	,	156000	185000	197000	163000	188000	171000	212000	249000	208000	234000	278000	255000
C6FM03	,	166000	185000	197000	163000	188000	167000	167000	245000	208000	234000	278000	234000
C6FM04	,	156000	185000	155000	163000	160000	171000	167000	245000	208000	197000	276000	234000
C6FM05	,	156000	185000	197000	159000	160000	167000	167000	249000	208000	234000	276000	255000
C6FM06	,	156000	161000	197000	159000	188000	171000	212000	245000	223000	234000	276000	255000
C6FM07	,	166000	185000	197000	163000	160000	171000	212000	245000	223000	234000	276000	255000
C6FM08	,	166000	161000	197000	159000	188000	167000	167000	249000	223000	234000	276000	255000
C6FM09	,	166000	161000	197000	159000	188000	171000	167000	249000	208000	197000	276000	234000
C6FM10	,	156000	161000	197000	159000	160000	171000	167000	245000	208000	197000	276000	255000
C6FM11	,	166000	185000	197000	159000	160000	171000	212000	245000	223000	197000	276000	255000
C6FM12	,	166000	161000	155000	159000	160000	167000	212000	249000	223000	234000	276000	255000
C6FM13	,	166000	161000	197000	163000	160000	167000	212000	249000	208000	234000	278000	234000
C6FM14	,	156000	185000	155000	159000	160000	171000	212000	245000	223000	234000	276000	255000
C6FM15	,	156000	185000	197000	159000	160000	167000	167000	245000	208000	234000	276000	234000
C6FM16	,	166000	185000	197000	163000	188000	167000	212000	249000	223000	234000	276000	234000
C6FM17	,	166000	161000	155000	163000	160000	167000	212000	245000	208000	197000	278000	255000
C6FM18	,	156000	185000	155000	159000	160000	167000	167000	249000	208000	197000	278000	234000
C6FM19	,	166000	185000	197000	159000	160000	171000	212000	245000	223000	197000	276000	255000
C6FM20	,	156000	161000	155000	163000	188000	167000	212000	249000	208000	234000	276000	234000
C6E01	,	156000	161000	208000	159000	158000	167000	212000	253000	204000	197000	278000	255000
C6E02	,	166000	185000	208000	155000	158000	167000	212000	245000	204000	197000	280000	234000
C6E05	,	166000	185000	197000	159000	158000	167000	212000	253000	223000	197000	280000	255000
C6E06	,	166000	161000	197000	000000	160000	000000	000000	245000	000000	000000	000000	000000
C6E07	,	166000	161000	197000	159000	188000	167000	167000	245000	217000	197000	241000	234000
C6E09	,	156000	161000	197000	155000	188000	167000	167000	249000	223000	248000	241000	234000
C6E10	,	156000	161000	220000	155000	160000	167000	198000	245000	217000	234000	280000	234000
C6E11	,	156000	161000	220000	155000	160000	171000	198000	245000	208000	234000	278000	234000
C6E12	,	156000	161000	220000	155000	160000	167000	198000	249000	217000	234000	241000	265000
C6E13	,	166000	161000	208000	159000	158000	167000	212000	253000	223000	197000	278000	234000
C6E14	,	166000	161000	220000	155000	160000	167000	167000	249000	208000	248000	276000	255000
C6E15	,	166000	161000	208000	159000	160000	167000	212000	245000	204000	197000	280000	234000
C6E16	,	166000	161000	220000	155000	188000	167000	167000	245000	217000	197000	276000	234000
C6E17	,	166000	185000	208000	155000	160000	167000	212000	245000	223000	197000	280000	255000
C6E20	,	166000	161000	220000	159000	160000	167000	167000	249000	223000	197000	241000	265000
C6E23	,	166000	185000	208000	155000	160000	167000	192000	245000	223000	197000	278000	234000
C6E24	,	166000	161000	220000	159000	160000	167000	167000	245000	223000	248000	276000	234000
C6E27	,	156000	161000	197000	159000	160000	167000	167000	245000	223000	248000	241000	265000
C6E28	,	166000	161000	220000	155000	188000	167000	167000	249000	223000	197000	241000	265000
C6E29	,	156000	161000	197000	155000	160000	167000	192000	245000	204000	197000	278000	255000
C6E30	,	156000	185000	197000	159000	160000	167000	192000	245000	204000	197000	280000	234000
C6E31	,	166000	161000	220000	159000	160000	167000	198000	249000	217000	248000	241000	265000
C6E33	,	156000	161000	208000	159000	158000	167000	192000	253000	223000	197000	280000	234000
C6E35	,	166000	161000	220000	159000	160000	167000	167000	249000	223000	248000	241000	265000
C6E36	,	156000	161000	208000	159000	160000	167000	212000	253000	223000	197000	280000	255000
C6Maj01	,	156166	161161	155220	155163	160000	167167	167198	249249	208217	234248	241278	234265
C6Maj02	,	156166	161185	197220	155159	160188	167171	198212	245249	217223	234248	241276	255265
C6Maj03	,	156166	161161	155220	155163	160188	167167	167198	245249	217223	234248	241276	255265
C6Maj04	,	156166	161161	197208	155159	158188	167167	167192	249253	204223	197197	276280	234255
C6Maj05	,	156166	161185	155208	155163	158188	167167	192212	249253	204223	197234	276280	234255
C6Maj06	,	156166	161185	197220	155159	160188	167167	198212	249249	217223	197248	241278	255265
C6Maj07	,	166166	161185	197208	155159	158160	167171	167192	249253	204208	197197	276280	234234
C6Maj08	,	156166	161185	155208	155163	158160	167171	167192	249253	204208	197197	276280	234255
C6Maj09	,	156156	161185	197220	155163	160188	167167	198212	245249	217223	197248	241278	255265
C6Maj10	,	166166	161161	197208	155163	158160	167171	192212	245253	204223	197197	276280	234234
C6Maj11	,	166166	161185	197208	155159	158160	167167	192212	245253	204208	197197	278280	234234
C6Maj12	,	156166	161161	155208	155159	158188	167167	167192	245253	204208	197234	278280	234255
C6Maj13	,	156166	161185	197208	155159	158188	167167	192212	249253	204208	197234	278280	234234
C6Maj14	,	166166	161194	197208	155163	158188	167167	192212	249253	204223	197234	278280	234255
C6Maj15	,	156166	161185	155208	155159	158160	167171	192212	245253	204223	197197	278280	234234
C6Maj16	,	156156	161185	155220	155159	160160	167167	198212	249249	217223	197248	241278	234265
C6Maj17	,	156166	161161	155220	155163	160160	167167	198212	245249	217223	234248	241278	234265
C6Maj18	,	000000	000000	000000	155163	158188	000000	000000	000000	204208	000000	278280	000000
C6Maj19	,	000000	000000	000000	155159	160160	000000	000000	000000	217223	000000	241276	000000
C6Maj20	,	000000	000000	000000	155163	160188	000000	000000	000000	217223	000000	241276	000000
C6Maj21	,	000000	000000	000000	155159	160188	000000	000000	000000	217223	000000	241276	000000
C6Maj22	,	000000	000000	000000	163163	160166	000000	000000	000000	202223	000000	280302	000000
C6Maj23	,	000000	000000	000000	155159	158188	000000	000000	000000	204223	000000	276280	000000
C6Maj24	,	000000	000000	000000	163163	166188	000000	000000	000000	202223	000000	276302	000000
C6min01	,	156156	155185	155234	159163	160166	171171	196212	249297	202208	205234	276302	234265
C6min02	,	156166	161161	155220	155159	160188	167171	198212	245249	208217	197248	241276	255265
C6min03	,	156166	161185	155208	155163	158188	167171	192212	245253	204208	197197	276280	234234
C6min04	,	156166	161185	155208	155159	158160	167167	192212	249253	204223	197234	276280	234255
C6min05	,	156166	155161	155234	159163	166188	171171	196212	245297	202208	205234	278302	234265
C6min06	,	156166	161185	197220	155163	160160	167167	167198	249249	208217	234248	241276	234265
C6min07	,	156156	161185	197220	155159	160188	167167	198212	245249	208217	197248	241278	234265
C6min08	,	156166	161161	155208	155163	158160	167167	167192	249253	204208	197234	278280	234234
C6min09	,	166166	161185	155208	155163	158188	167171	192212	249253	204208	197197	278280	234234
C6min10	,	156166	161161	155208	155163	158188	167167	192212	245253	204223	197234	278280	234234
C6min11	,	156166	155185	155234	159163	160166	167171	196212	245297	202223	197205	276302	255265
C6min12	,	156156	155161	197234	163163	160166	167171	196212	245297	202208	197205	276302	255265
C6min13	,	156156	155161	155234	163163	160166	167171	167196	249249	202208	197205	276302	255265
C6min14	,	156166	161161	197208	155159	158160	167171	192212	245253	204223	197234	278280	234255
C6min15	,	000000	000000	000000	163163	160166	000000	000000	000000	202223	000000	280302	000000
C6min16	,	000000	000000	000000	155159	160160	000000	000000	000000	217223	000000	241276	000000
C6min17	,	000000	000000	000000	155163	158160	000000	000000	000000	204208	000000	276280	000000
C6min18	,	000000	000000	000000	163163	160166	000000	000000	000000	202208	000000	276302	000000
C6min19	,	000000	000000	000000	155159	160160	000000	000000	000000	208217	000000	241276	000000
C6min20	,	000000	000000	000000	155159	160160	000000	000000	000000	217223	000000	241280	000000
C6min21	,	000000	000000	000000	155163	160160	000000	000000	000000	217223	000000	241276	000000
pop
C7W01	,	164166	149159	155155	155159	158162	171171	167192	249308	202208	199248	253258	232241
C7W02	,	166170	159165	155155	155159	158158	171171	167192	249308	202208	228248	253290	232241
C7W03	,	166170	149165	155214	159159	158158	167171	167204	241308	202208	199240	258302	241273
C7W04	,	164166	149165	155214	159159	158158	167171	167204	241299	202208	228240	258302	241273
C7W05	,	164170	155165	155214	159159	158190	171171	190196	259299	208210	228240	258270	238277
C7W06	,	164164	149155	155214	159159	158190	171171	190196	259299	208208	199240	258270	241277
C7W07	,	164166	149165	155214	159159	158158	167171	190204	241308	202208	199240	290302	238273
C7W08	,	164166	149165	155214	159159	158162	167171	190204	241299	202208	228240	258302	238273
C7W09	,	164166	159165	155155	155159	158158	171171	167192	249299	202208	199248	253258	232238
C7W10	,	164170	149155	155214	159159	158190	171171	190196	259312	208210	228240	270290	241277
C7W11	,	166170	149165	155214	159159	158158	167171	167204	241308	202210	228240	290302	241273
C7W12	,	164166	149159	155155	155159	158162	171171	167192	249308	202208	199248	253290	232241
C7W13	,	164166	149159	155155	155159	158158	171171	190192	249308	202208	228248	253258	232241
C7W14	,	164166	149165	155214	159159	158162	167171	190204	241308	202210	199240	258302	241273
C7W15	,	164164	155165	155214	159159	158190	171171	190196	259308	208208	199240	270290	238277
C7Qinf01	,	164170	149165	155155	159159	158162	171171	167190	299308	208210	199228	258290	238241
C7Minf01	,	166000	159000	155000	155000	158000	171000	192000	249000	202000	248000	253000	232000
C7Minf02	,	166000	000000	214000	159000	158000	167000	204000	241000	202000	240000	302000	273000
C7Minf03	,	164000	155000	214000	159000	190000	171000	196000	259000	208000	240000	270000	277000
C7E01	,	000000	165000	214000	159000	158000	171000	000000	000000	202000	199000	258000	000000
C7E02	,	164000	155000	155000	159000	162000	171000	196000	259000	208000	228000	270000	277000
C7E03	,	170000	159000	155000	155000	162000	171000	192000	000000	210000	228000	258000	241000
C7E04	,	164000	155000	214000	159000	190000	171000	196000	259000	208000	228000	270000	277000
C7E05	,	164000	165000	155000	159000	158000	171000	000000	249000	208000	248000	290000	000000
C7E07	,	164000	149000	214000	159000	158000	171000	167000	308000	208000	240000	258000	277000
C7E08	,	164000	165000	155000	159000	162000	171000	190000	249000	202000	248000	253000	232000
C7E09	,	164000	155000	155000	159000	190000	171000	167000	308000	208000	240000	270000	241000
C7E10	,	170000	149000	155000	159000	158000	171000	167000	259000	000000	228000	270000	277000
C7E11	,	166000	165000	214000	159000	158000	171000	204000	241000	202000	199000	258000	238000
C7E12	,	170000	165000	214000	159000	162000	171000	167000	308000	208000	199000	258000	241000
C7E13	,	170000	149000	214000	159000	190000	171000	196000	259000	208000	228000	270000	277000
C7E14	,	166000	165000	155000	159000	162000	171000	192000	299000	202000	248000	258000	241000
C7E15	,	166000	159000	155000	155000	162000	171000	167000	299000	202000	228000	253000	232000
C7E18	,	166000	159000	155000	159000	158000	171000	167000	249000	210000	199000	253000	232000
C7E20	,	166000	165000	155000	159000	158000	167000	204000	000000	202000	240000	000000	273000
C7E22	,	166000	149000	214000	159000	158000	167000	204000	000000	208000	199000	302000	273000
C7E28	,	164000	159000	155000	159000	158000	171000	192000	249000	210000	000000	290000	241000
C7E29	,	170000	165000	214000	159000	158000	171000	190000	241000	202000	228000	302000	238000
C7E30	,	164000	149000	155000	155000	158000	171000	190000	249000	202000	248000	258000	241000
C7E32	,	166000	165000	214000	159000	158000	171000	204000	241000	210000	240000	302000	273000
C7E34	,	170000	155000	214000	159000	190000	171000	167000	259000	208000	240000	258000	241000
C7E35	,	166000	149000	155000	159000	158000	171000	192000	249000	208000	248000	253000	238000
pop
S1W01	,	158164	155165	205210	159163	162168	167173	167188	241241	223000	203234	243278	000000
S1W02	,	154158	155169	220236	159163	168176	167173	167190	243278	216000	234236	278278	245000
S1W03	,	152154	155169	220236	159163	168176	167173	167190	243278	216000	234234	278278	245265
S1W04	,	152164	155165	205210	159163	162186	167173	169188	241241	223000	203236	243278	265267
S1W05	,	152164	155165	205210	159163	162186	167173	169188	241278	223000	203234	243278	000000
S1W06	,	152164	155165	205210	159163	162168	167173	169188	241241	223000	203234	243278	265267
S1W07	,	154158	155155	155210	155163	164168	171173	169194	241282	202000	222236	241278	000000
S1W08	,	158164	155165	205236	159163	162186	167173	167188	241278	223000	203236	243278	265267
S1W09	,	152158	155167	201210	159163	166186	171173	167196	241241	198000	195234	278302	230265
S1W10	,	152154	155169	210220	159163	168176	167173	169190	241243	216000	234236	278278	245000
S1W11	,	152158	155167	201210	159163	166168	171173	167196	241241	198000	195236	278302	230265
S1W12	,	152164	155165	205210	159163	162168	167173	167188	241241	223000	203236	243278	265267
S1W14	,	154158	155155	155210	155163	164186	171173	167194	241282	202000	222234	241278	000000
S1W15	,	158164	155165	205210	159163	162186	167173	169188	241241	223000	203236	243278	265267
S1Qinf01	,	152158	155155	210236	163163	168186	173173	167169	241278	000000	234236	278278	265000
S1Minf01	,	164000	165000	205000	159000	162000	167000	188000	241000	223000	203000	243000	267000
S1Minf02	,	154000	169000	220000	159000	176000	167000	190000	243000	216000	234000	278000	245000
S1Minf03	,	154000	155000	155000	155000	164000	171000	194000	282000	202000	222000	241000	000000
S1Minf04	,	158000	167000	201000	159000	166000	171000	196000	241000	198000	195000	302000	230000
pop
S2W01	,	154156	155155	155226	159159	168172	167175	194194	241243	200221	232000	243302	263275
S2W02	,	150164	155163	216246	159159	164172	167171	167169	243261	206221	234000	241302	277281
S2W03	,	154156	155155	155246	159159	168174	171175	167194	241293	200221	232000	302302	275281
S2W04	,	150170	155155	224246	159159	158172	167171	167196	243306	198200	199238	243302	222263
S2W05	,	154156	155155	155226	159159	168172	167175	167194	241243	200221	232000	243302	275281
S2W07	,	156170	155155	224246	155159	158172	167167	167196	293306	198221	238000	243302	222263
S2W08	,	156170	155155	224226	159159	158174	167167	194196	243306	198221	199238	243302	222263
S2W09	,	150164	155163	216226	159159	164174	167167	169194	243261	200206	199234	241243	263277
S2W10	,	150154	155155	155246	155159	168172	167175	167194	241243	200221	199232	243302	275281
S2W11	,	150154	155155	155226	159159	168174	171175	194194	241293	221221	232000	302302	263275
S2W12	,	154156	155155	155226	155159	168172	167175	194194	241293	221221	232000	302302	275281
S2W13	,	150164	155163	216226	155159	164172	167167	169194	261293	206221	199234	241302	263277
S2W14	,	156164	155163	216246	159159	164172	167171	169194	261293	206221	199234	241302	000000
S2W15	,	154156	155155	155246	155159	168174	167175	194194	241243	221221	232000	243302	263275
S2Qinf01	,	150156	155155	226246	155159	172174	167171	167194	243293	200221	199000	243302	263281
S2Minf01	,	154000	155000	155000	159000	168000	175000	194000	241000	221000	232000	302000	275000
S2Minf02	,	164000	163000	216000	159000	164000	167000	169000	261000	206000	234000	241000	277000
S2Minf03	,	170000	155000	224000	159000	158000	167000	196000	306000	198000	238000	302000	222000
pop
S3W01	,	146158	155165	155190	159159	158170	171171	192192	243278	198212	214220	243264	234285
S3W02	,	146152	155206	185197	159161	158158	171175	192194	241241	200212	201214	241268	249259
S3W03	,	146152	155206	190197	159161	158192	167175	192194	241241	200212	201214	264268	234259
S3W04	,	146158	155165	155190	159159	158170	171171	192194	243278	198210	214220	243264	234285
S3W05	,	146156	155165	155190	159165	158158	167171	192194	241241	208210	199201	241264	234273
S3W06	,	146158	155165	155190	159159	158170	171171	192194	243278	198210	214220	243264	234285
S3W07	,	146158	155165	155190	159159	170192	167171	192194	241243	198212	214220	241243	249285
S3W08	,	154158	155165	155190	159159	170192	167171	192194	243278	198212	201220	243264	234285
S3W09	,	154156	155165	155185	159165	158192	167167	192194	241241	208210	199201	241241	249273
S3W10	,	146156	155165	155185	159165	158158	167171	194194	241278	208212	199214	241241	234273
S3W11	,	146158	155165	155185	159159	158170	171171	192194	243278	198210	201220	243264	234285
S3W12	,	146156	155165	155185	159165	158192	167171	194194	241278	208210	199201	241264	234273
S3W13	,	146156	155165	155185	159165	158158	167167	194194	241278	208210	199201	241241	249273
S3W14	,	154156	155165	155185	159165	158158	167171	194194	241241	208212	199201	241241	234273
S3W15	,	154158	155165	155185	159159	158170	171171	192194	241243	198210	201220	241243	234285
S3Qinf01	,	146154	155155	185190	159159	158192	167171	192194	241278	210212	201214	241264	234249
S3Minf01	,	158000	165000	155000	159000	170000	171000	192000	243000	198000	220000	243000	285000
S3Minf02	,	152000	206000	197000	161000	158000	175000	000000	241000	200000	000000	268000	259000
S3Minf03	,	156000	165000	155000	165000	158000	167000	194000	241000	208000	199000	241000	273000
pop
S5W01	,	154164	151161	197203	159161	158178	167175	167169	241245	198219	236240	243272	251253
S5W02	,	154164	151161	197218	159161	158172	167167	169192	245249	198219	236240	243278	234251
S5W03	,	154164	161196	197218	159161	158172	167167	167169	245249	198219	236240	243272	234251
S5W04	,	154164	161196	197218	159161	158172	167167	169192	245249	198202	236240	243272	251253
S5W06	,	156164	151173	203206	159159	160172	167167	167169	241241	204219	236236	278290	234267
S5W07	,	146193	151161	203205	159159	170178	167167	190192	241243	202214	232240	278300	234234
S5W08	,	146164	161196	203205	159159	170172	167167	167190	243249	214219	232240	278300	234253
S5W09	,	156193	151173	203206	159159	160176	167167	167169	241249	202204	236236	272290	253267
S5W10	,	146193	161196	205218	159159	170178	167167	190192	241243	214219	232236	278300	234253
S5W11	,	146164	151161	203205	159159	170172	167167	167190	241243	202214	232236	272300	234234
S5W12	,	146164	151161	205218	159159	170172	167175	190192	243249	202214	232236	272300	234253
S5W13	,	154164	151161	197218	000000	000000	167175	167169	241245	000000	236236	000000	251253
S5W14	,	146164	161196	205218	159159	170172	167175	190192	241243	214219	232236	278300	234234
S5W15	,	146164	161196	205218	159159	170172	167175	190192	243249	202214	232240	272300	234253
S5E01	,	146193	161161	203205	159159	170176	167167	190192	241243	202214	232236	000000	000000
S5E03	,	154164	151161	197218	159161	158178	167167	169192	245249	198219	236240	243272	234251
S5E05	,	154193	161196	197218	159161	158172	167167	169192	245249	198202	236236	243280	234251
S5E06	,	154193	161196	197218	159161	158172	167175	169192	241245	198219	236240	243280	251253
S5E07	,	146193	151161	205218	159159	170178	167167	167190	241243	214219	232240	272300	234253
S5E09	,	154164	161196	197218	159161	158172	167175	167169	241243	198202	236236	243272	000000
S5E10	,	000000	000000	000000	159161	158172	167167	167169	000000	198202	236240	243272	251253
S5Q01	,	164193	151196	203218	159159	172178	167175	167192	241249	202219	236240	272278	234253
S5M01	,	154000	161000	197000	161000	158000	167000	169000	245000	198000	236000	243000	251000
S5M02	,	156000	173000	205000	159000	160000	167000	169000	241000	204000	236000	290000	267000
S5M03	,	146000	161000	206000	159000	170000	167000	190000	243000	214000	232000	300000	234000
pop
S6W01	,	166166	153200	155220	159159	168192	167171	190194	241253	210212	199244	258278	228283
S6W02	,	164166	153200	155220	159159	168192	167171	190194	241253	202212	199199	215278	228251
S6W03	,	164170	155171	155205	155159	168168	167175	190204	249253	208210	199199	251258	234283
S6W04	,	164166	153200	155220	159159	168192	167171	169194	241253	210212	199199	258278	228283
S6W05	,	164170	153155	199205	155159	168194	167175	169204	249253	208210	199244	215251	234251
S6W06	,	166170	155171	155205	155159	168168	167175	169204	249253	208210	199244	251258	234251
S6W07	,	164170	155171	155205	155159	168194	167175	190204	249253	208210	199199	251258	234283
S6W08	,	166166	153200	155220	159159	192194	167171	169194	241253	210212	199199	258278	228283
S6W09	,	166166	171200	199220	159159	168192	167171	169194	241253	210212	199199	215278	228251
S6W10	,	166166	153200	155220	159159	192194	167171	190194	241253	210212	199199	215278	228283
S6W11	,	164170	155171	199205	155159	168194	167175	169204	249253	208210	199199	215251	234251
S6W12	,	164170	153155	155205	155159	168194	167175	169204	249253	202208	199199	251258	234283
S6W13	,	166166	153200	199220	159159	192194	167171	169194	241253	210212	199244	258278	228283
S6W14	,	166170	153155	155205	155159	168194	167175	169204	249253	208210	199199	251258	234283
S6W15	,	164170	155171	199205	155159	168194	167175	190204	249253	208210	199199	215251	234283
S6Qinf01	,	164166	153171	155199	159159	168194	167167	169190	253253	202210	199244	215258	251283
S6Minf01	,	166000	200000	220000	159000	192000	171000	194000	241000	212000	199000	278000	228000
S6Minf02	,	170000	155000	205000	155000	168000	175000	204000	249000	208000	199000	251000	234000
pop
S7W01	,	156166	155155	210214	155155	158158	167171	169194	243306	212217	199236	278280	242249
S7W02	,	154180	155192	214218	155159	158168	167169	188196	259299	210210	203236	292308	238269
S7W03	,	154166	192196	159218	155159	158168	167169	188196	259299	210210	203236	280292	000000
S7W04	,	154180	155192	159218	155159	158168	167169	194196	299306	210217	199203	292308	238249
S7W05	,	154180	192196	214218	155159	158168	167169	194196	299306	210217	203236	280292	238269
S7W06	,	180193	157196	151214	155159	158170	167169	194198	259301	210217	199238	249280	226249
S7W07	,	158180	153155	155214	155159	158186	167175	192194	295306	202217	236000	241280	249251
S7W08	,	156180	155196	210214	155155	158158	167171	169194	243306	210212	199199	278308	242249
S7W09	,	158180	153155	155214	155159	158186	167175	188192	259295	202210	199000	241280	251269
S7W10	,	154166	192196	214218	155159	158168	167169	194196	259299	210217	199203	292308	238269
S7W11	,	154180	155192	159218	155159	158168	167169	188196	299306	210217	203236	292308	238249
S7W12	,	156166	155196	210214	155155	158158	167171	169194	243259	212217	199199	278280	242269
S7W13	,	156166	155196	159210	155155	158158	167171	169188	243306	212217	199236	278308	242269
S7W14	,	166193	157196	151159	155159	158170	167169	194198	259301	210217	236238	249280	226269
S7W15	,	156180	155155	210214	155155	158158	167171	169194	243306	210212	199199	278280	242269
S7Qinf01	,	166180	155196	159214	155155	158158	167167	188194	259306	210217	199236	280308	249269
S7Minf01	,	156000	155000	210000	155000	158000	171000	169000	243000	212000	199000	278000	242000
S7Minf02	,	154000	192000	218000	159000	168000	169000	196000	299000	210000	203000	292000	238000
S7Minf03	,	193000	157000	151000	159000	170000	169000	198000	301000	000000	238000	249000	226000
S7Minf04	,	158000	153000	155000	159000	186000	175000	192000	295000	202000	000000	241000	251000
